# Supplementary material for: Dysregulation of Alternative Poly-adenylation as a Potential Player in Autism Spectrum Disorder
Source: Front Mol Neurosci. 2017 Sep 13;10:279. doi: 10.3389/fnmol.2017.00279 (PMC5601403; doi:10.3389/fnmol.2017.00279)
Supplement: Supplementary file 1 [file Table_1.XLSX]

## Sheet: Suppl Table 1
Supplementary Table 1 (Szkop et al.)
Genes with significant differential APA events in the Ellis or the Voineagu dataset that are overlapping with lists of synaptic, post-synaptic density and neuronal genes regulated by Ca2+ concentration
Overlap with list of synaptic genes (from Bayes et al., 2011)
Genes with differential APA events in the Ellis dataset								Genes with differential APA events in the Voineagu dataset
(overlap p-value =3.8 e-12; hypergeometric test)								(overlap p-value=0.000257; hypergeometric test)
ALDOC								ATP1A1
ATP1B1								CALM1
CALM1								CAMK2B
CAMK2B								GNAO1
CFL1								GNB2
CKB								NCKAP1
CLTB								PRDX6
GDI1								UCHL1
GNB2
HSP90AB1
HSPD1
LDHB
MAPT
NAPA
PFKL
SNAP25
TKT
UCHL1
YWHAB
Overlap with list of post-synaptic denisty genes (from Bayes et al., 2011)
Genes with differential APA events in the Ellis dataset								Genes with differential APA events in the Voineagu dataset
(overlap p-value =8.0 e-25; hypergeometric test)								(overlap p-value=1.7-12; hypergeometric test)
ACTB								ACTB
ALDOC								ANXA5
AP2M1								ARF5
ARF1								ATP1A1
ARF5								BRSK1
ARHGDIA								CAMK2B
ATP1B1								CBR1
ATP6V0D1								CKAP5
ATP6V1G2								CLASP2
BCAN								CYFIP2
BRSK1								DYNLL1
CAMK2B								DYNLRB1
CEND1								EPRS
CFL1								EVL
CKB								FSCN1
CRYAB								GLUD1
DBN1								GNAO1
DCTN1								GNB2
DYNLL1								GPI
DYNLRB1								KIF1A
EVL								MAP1LC3A
FARSA								NCKAP1
FKBP8								PEBP1
FTH1								PPP2R1A
GDI1								PRKAR1A
GNAS								RAC1
GNB2								RAPGEF4
HSP90AB1								RPN1
HSPA8								SEPT8
HSPB1								SH3GLB2
HSPD1								STIP1
IDH2								UCHL1
KLC1								VAMP2
LDHB
MAPRE3
MAPT
NAPA
NME1
PCMT1
PEA15
PEBP1
PFKL
PIN1
PKM2
PLP1
PPP2R1A
QDPR
RAB5C
RAB7A
RPL14
SEPT5
SNAP25
TOLLIP
UCHL1
VSNL1
YWHAB
YWHAE
YWHAH
Overlap with list of neuronal genes responding to intracellular calcium concentration (from McKee et al., 2007)
Genes with differential APA events in the Ellis dataset								Genes with differential APA events in the Voineagu dataset
(overlap p-value =5.9e-09; hypergeometric test)								(overlap p-value=1.4e-6; hypergeometric test)
ABHD14A								ACTB
ABTB1								ADCY2
ACAA1								AES
ACADVL								AKAP8L
ACOT7								AKIRIN2
ACTB								ANXA5
ACTG1								ARF5
AGAP3								ARPC1A
AKR1B1								ASAH1
ALDOC								ATN1
AP2M1								ATP1A1
APEX1								ATP2C1
APLP1								ATP6V0B
APLP2								ATP6V0C
APP								ATXN2L
APRT								B4GALT2
ARF1								BAALC
ARF5								BAI1
ARHGDIA								BAI2
ARPC1A								BRP44
ATP1B1								BRSK1
ATP6AP1								CALM1
ATP6V0C								CALM3
ATP6V0D1								CAMK2B
ATP6V1F								CBR1
ATP6V1G2								CDK16
ATPIF1								CHCHD2
B4GALT2								CKAP5
BCAN								CNIH2
BCAP31								CNN3
BEX1								CTSB
BEX2								CTSF
BRI3								CYFIP2
BRSK1								DCTN6
BTBD2								DEAF1
CALM1								DGKZ
CALM2								DYNLL1
CALM3								DYNLRB1
CAMK2B								EIF1
CCDC72								EIF3A
CCM2								EIF4G1
CCNI								EML2
CDIPT								ENPP2
CDKN2D								EPRS
CEND1								ERH
CFL1								EVL
CKB								FABP7
CLPTM1								FAIM2
CLTA								FAM108A1
CLTB								FKBP1A
CNPY3								FSCN1
COX6A1								GLUD1
COX8A								GNAO1
CRYAB								GNB2
CSRP1								GOLGA7
CTBP1								GPI
CTSF								GPM6A
CTSZ								GPX1
CUEDC2								GRM3
CYC1								GSK3A
DBN1								GSTK1
DCTN1								H3F3A
DCTN3								HIGD2A
DDX24								HLA-A
DDX41								HLA-C
DDX49								HNRNPH1
DGCR6L								HSBP1
DKK3								ID2
DVL1								ISCU
DYNLL1								KIF1A
DYNLRB1								KLHDC3
ECH1								KLHL2
ECSIT								LUC7L3
EEF1A2								MAP1LC3A
EEF2								MARCH2
ENHO								MID1IP1
EPN1								MRPL23
EVL								NAP1L1
FAIM2								NCKAP1
FAM100B								NDFIP1
FAM195A								NGFRAP1
FAM58A								NOP56
FAM89B								NRGN
FARSA								NUTF2
FBXO2								OAZ1
FBXW5								PABPC4
FIS1								PAPSS1
FKBP8								PEBP1
FTH1								PHF1
GABARAP								PPP2CB
GABARAPL2								PPP2R1A
GAMT								PRDX6
GDI1								PREX1
GNAS								PRKAR1A
GNB2								PRR13
GPAA1								PSMC1
GPX1								RAC1
GRHPR								RAPGEF4
HAGHL								RBBP7
HIGD2A								RBM39
HLA-A								RHOA
HPCAL1								RPN1
HSP90AB1								RSRC2
HSPA8								SCAF1
HSPB1								SCG5
HSPD1								SDF4
IDH2								SELK
IGFBP6								SERPINE2
ISCU								SERPINI1
KLC1								SET
KLHDC3								SEZ6L2
LAMP1								SFPQ
LDHB								SH3BGRL3
LHPP								SH3GL3
LSM10								SH3GLB2
MAP3K10								SMARCA2
MAPK8IP2								SNCB
MAPRE3								SNRPD3
MAPT								SRRM2
MARCKSL1								STARD10
METRN								STIP1
MRPL28								STMN1
MRPL41								SUB1
MRPL43								SUMO2
MRPL51								SUN2
MRPL54								SUPT5H
MRPS34								TAX1BP1
MTCH1								TH1L
MYL12B								TM9SF2
NAPA								TMEM50A
NDUFA8								TMEM50B
NGFRAP1								U2AF1
NHP2								UBE2M
NME1								UCHL1
NME4								VAMP2
NRGN								WSB2
NT5C3L
NUDT14
OLFM1
P4HB
PCMT1
PCP4
PDCD6
PEA15
PEBP1
PFKL
PIN1
PINK1
PKIG
PKM2
PLEKHB1
PLEKHJ1
PLP1
PODXL2
POP7
PPP1R12C
PPP1R1B
PPP2R1A
PRNP
PRR13
PRR7
PSMB1
PSMB5
PTGES2
PTMA
QDPR
RAB40B
RAB5C
RAB7A
RAMP1
RAN
RHOA
RHOC
RPL14
RPL36AL
RPL4
RPS19BP1
RRP1
RUNDC3A
SARS
SCG5
SELM
SEPT5
SERGEF
SIRT2
SNAP25
SNCG
SOD1
SQSTM1
SSU72
ST6GALNAC6
STMN3
STOML1
TCEAL2
TEX264
THOP1
THRA
TKT
TM7SF2
TMEM141
TMEM59L
TOLLIP
TSPAN7
TUSC2
U2AF1
UBE2S
UCHL1
USF2
VPS72
VSNL1
WBP2
WDR18
XRCC6
YIPF3
YWHAB
YWHAE
YWHAH
ZFYVE21
ZNF593
