# Supplementary material for: Dysregulation of Alternative Poly-adenylation as a Potential Player in Autism Spectrum Disorder
Source: Front Mol Neurosci. 2017 Sep 13;10:279. doi: 10.3389/fnmol.2017.00279 (PMC5601403; doi:10.3389/fnmol.2017.00279)
Supplement: Supplementary file 2 [file Table_2.XLSX]

## Sheet: SuppTable2
Supplementary Table 2 (Szkop et al.)
29 genes associated with statistically significant APA events in both the Ellis and Voineagu datasets
Gene name	Description	Ensembl ID	Ellis adjusted p-value	Voineagu adjusted p-value
ACTB	Actin, beta	ENSG00000075624	0.00375265	0.00353351
ARF5	ADP-ribosylation factor 5	ENSG00000004059	0.00505663	0.00027104
ARPC1A	Actin related protein 2/3 complex, subunit 1A, 41kDa	ENSG00000241685	0.0402453	1.43531e-05
ATP6V0C	ATPase, H+ transporting, lysosomal 16kDa, V0 subunit c	ENSG00000185883	0.00218745	4.74578e-05
B4GALT2	UDP-Gal:betaGlcNAc beta 1,4- galactosyltransferase, polypeptide 2	ENSG00000117411	0.0192799	0.0496711
BRSK1	BR serine/threonine kinase 1	ENSG00000160469	0.0044231	0.00255388
CALM1	Calmodulin 1 (phosphorylase kinase, delta)	ENSG00000198668	0.000302478	8.75033e-06
CALM3	Calmodulin 3 (phosphorylase kinase, delta)	ENSG00000160014	0.00846764	0.00828643
CAMK2B	Calcium/calmodulin-dependent protein kinase II beta	ENSG00000058404	0.000302478	2.03209e-15
CTSF	Cathepsin F	ENSG00000174080	0.000398878	0.0102561
DYNLL1	Dynein, light chain, LC8-type 1	ENSG00000088986	0.00409506	0.0328802
DYNLRB1	Dynein, light chain, roadblock-type 1	ENSG00000125971	0.000302478	0.00177995
EVL	Enah/Vasp-like	ENSG00000196405	0.00908225	0.0397345
FAIM2	Fas apoptotic inhibitory molecule 2	ENSG00000135472	0.00508166	7.60762e-06
GNB2	Guanine nucleotide binding protein (G protein), beta polypeptide 2	ENSG00000172354	0.000417567	2.06141e-06
GPX1	Glutathione peroxidase 1	ENSG00000233276	0.00661124	0.0157874
HIGD2A	HIG1 hypoxia inducible domain family, member 2A	ENSG00000146066	0.00108866	0.0200899
HLA-A	Major histocompatibility complex, class I, A	ENSG00000206503	0.0161064	0.0466104
ISCU	Iron-sulfur cluster assembly enzyme	ENSG00000136003	0.0148404	9.16357e-06
KLHDC3	Kelch domain containing 3	ENSG00000124702	0.0169258	0.0189671
NGFRAP1	Nerve growth factor receptor (TNFRSF16) associated protein 1	ENSG00000166681	0.00276946	0.0157874
NRGN	Neurogranin (protein kinase C substrate, RC3)	ENSG00000154146	0.0221118	0.0130599
PEBP1	Phosphatidylethanolamine binding protein 1	ENSG00000089220	0.000398878	2.33135e-05
PPP2R1A	Protein phosphatase 2, regulatory subunit A, alpha	ENSG00000105568	0.00129874	0.000573592
PRR13	Proline rich 13	ENSG00000205352	0.0258182	0.00167977
RHOA	Ras homolog family member A	ENSG00000067560	0.0297332	0.0145715
SCG5	Secretogranin V	ENSG00000166922	0.000527211	0.00143997
U2AF1	U2 small nuclear RNA auxiliary factor 1	ENSG00000160201	0.0217174	0.0431908
UCHL1	Ubiquitin carboxyl-terminal esterase L1 (ubiquitin thiolesterase)	ENSG00000154277	0.000236522	0.0165034
